# Supplementary material for: Short-Term Storage of Rooster Ejaculates: Sperm Quality and Bacterial Profile Differences in Selected Commercial Extenders
Source: Antibiotics (Basel). 2023 Aug 3;12(8):1284. doi: 10.3390/antibiotics12081284 (PMC10451222; doi:10.3390/antibiotics12081284)
Supplement: Supplementary file 1 [file antibiotics-12-01284-s001.zip]

Archive with 1 entries (1 files):
- antibiotics-2489359-supplementary.pdf
